# Supplementary material for: The Effect of Creatine Supplementation on Lean Body Mass with and Without Resistance Training
Source: Nutrients. 2025 Mar 19;17(6):1081. doi: 10.3390/nu17061081 (PMC11944689; doi:10.3390/nu17061081)
Supplement: Supplementary file 1 [file nutrients-17-01081-s001.zip]

Archive with 1 entries (1 files):
- nutrients-3529713-supplementary.pdf
